# Supplementary material for: ERG Induces Epigenetic Activation of Tudor Domain-Containing Protein 1 (TDRD1) in ERG Rearrangement-Positive Prostate Cancer
Source: PLoS One. 2013 Mar 29;8(3):e59976. doi: 10.1371/journal.pone.0059976 (PMC3612037; doi:10.1371/journal.pone.0059976)
Supplement: Table S1 — (XLS) [file pone.0059976.s002.xls]

## Sheet: qRT-PCR assays
Taqman assays
Target	Assay ID/Reference	Corresponding figures
TDRD1	Hs00229805_m1	Fig. 1a, 1d and 3b
ERG	Hs01554635_m1	Fig. 1a, 1d
ETV1	Hs00951941_m1	Fig. 1a
B2M	Hs99999907_m1	Fig. 1a and 3b
GAPDH	Hs99999905_m1	Fig. 1d and 5a
PIWIL1	Hs01041737_m1	Fig. 5a
PIWIL2	Hs00216263_m1	Fig. 5a
PIWIL3	Hs00908825_m1	Fig. 5a
PIWIL4	Hs00381509_m1	Fig. 5a
LINE1 ORF2	Carlini et al., PloS One, 2010	Fig. 5b and 5c
UPL assays
Name	Primer sequence	UPL probe number	Corresponding figures
TDRD1_UPL_for	GTGACATTTGGTCTGGCAAA	13	Fig. 2a, 4b, 4d
TDRD1_UPL_rev	TGCAGCAGCAATTCATCCTA
ERG_UPL_for	AAGTAGCCGCCTTGCAAAT	1	Fig. 2a, 4b, 4d
ERG_UPL_rev	CAGCTGGAGTTGGAGCTGT
GSTP1_UPL_for	TCTCCCTCATCTACACCAACTATG	56	Fig. 4b
GSTP1_UPL_rev	AGGTCTTGCCTCCCTGGT
GAPDH_UPL_for	GCTCTCTGCTCCTCCTGTTC	60	Fig. 2a, 4b, 4d
GAPDH_UPL_rev	ACGACCAAATCCGTTGACTC

## Sheet: siRNAs
Target Gene Symbol	ID	Sequence	Provider	Cat. No.	Reference	Concentration
TDRD1	siTDRD1 #1	GAUGAGACUUUGUCCCAUA	Dharmacon	J-013489-07-0005	x	25 nM
TDRD1	siTDRD1 #2	GGUCGGAUAUGUAGAUUAU	Dharmacon	J-013489-08-0005	x	25 nM
ERG	siERG	CGACATCCTTCTCTCACAT	Dharmacon	x	Sun et al., Oncogene, 2008	50 nM
non-targeting pool	siNT	pool of 4 siRNAs	Dharmacon	D-001810-10-05	x	50 nM

## Sheet: Antibodies
Antibody	Provider	Cat. No.
anti-ERG	Epitomics	2805-1
anti-TDRD1	Sigma Aldrich	HPA037729
anti-AR	Santa Cruz	sc-816
anti-GAPDH	Cell Signaling	#2118
anti-tubulin	Cell Signaling	#2144
anti-rabbit HRP	Santa Cruz	sc-2030

## Sheet: Cloning primers
Name	Sequence
TDRD1_CpGi_for	AAGGAATTTTTTGAGTTTGTAATT
TDRD1_CpGi_rev	CCACATACAAATTTCTCTTAAAAA
